# Supplementary material for: Distinct phenotypic signatures between anejaculation and premature ejaculation: evidence from a large clinical cohort
Source: Front Reprod Health. 2025 Oct 29;7:1711365. doi: 10.3389/frph.2025.1711365 (PMC12605219; doi:10.3389/frph.2025.1711365)
Supplement: Supplementary file 1 [file Datasheet1.zip]

Archive with 6 entries (5 files):
- Data and tables/
- Data and tables/Data.xlsx
- Data and tables/Table1.xlsx
- Data and tables/Table2.xlsx
- Data and tables/Table3.xlsx
- Data and tables/Table4.xlsx
