# Supplementary material for: Distinct phenotypic signatures between anejaculation and premature ejaculation: evidence from a large clinical cohort
Source: Front Reprod Health. 2025 Oct 29;7:1711365. doi: 10.3389/frph.2025.1711365 (PMC12605219; doi:10.3389/frph.2025.1711365)
Supplement: Supplementary file 1 [file Datasheet1.zip › Data and tables/Data.xlsx]

## Sheet: Sheet1
Diagnosis	MRI		VPT											Scale			Chronic Prostatitis
AE	Abnormalities in Cervical Spine	Abnormalities in Lumbar Spine	Glan				Root				Left Index Finger	Right Index Finger	Average VPT (10_x001e_site mean)
			12 o’clock	3 o’clock	6 o’clock	9 o’clock	12 o’clock	3 o’clock	6 o’clock	9 o’clock				SDI-2 (Sexual Desire Score)	PHQ-9 (Depression Score)	GAD-7 (Anxiety Score)
√		√	21.8	27.2	40.8	35.2	14.8	23.7	44.6	33.9	6.5	7.5	25.6	31	0	0
√			7.8	8.9	10.6	9.6	10.9	10.9	10.8	11	5.1	5.4	9.1	23	18	16	√
√		√	7	8.9	7.1	10.8	5.3	1.6	6.9	3	4	3.9	5.85	37	11	2	√
√		√	3.3	4.4	5.5	4.7	7.8	5.8	6.8	6	5.1	4.8	5.42	43	21	21
√		√	5	5.3	8	11.8	7.8	4.9	11	5.8	4.3	3.5	6.74	43	8	4	√
√		√	6.9	7.7	18.8	9	6.9	7.2	6.4	8.9	7.6	7.4	8.68	19	17	8
√			5.5	6.5	5.5	3.8	4.8	5	7.1	7.4	6.6	4.1	5.63	40	12	4	√
√		√	7.7	9.7	13.4	10.6	8.8	14.3	15.2	6.7	5.8	4.6	9.68	52	4	7	√
√			3	3.8	4.5	4.2	4.5	4.5	4.4	3.4	3.7	4.7	4.07	40	7	8
√			4.4	4.6	7.4	4.4	3.8	3.2	4.1	3.6	5	6.4	4.69	43	21	10	√
√			6.3	5.2	7.1	4.2	3.6	4.5	4.3	3.1	4.9	3.2	4.64	40	10	2
√	√	√	5.5	6.5	5.5	3.8	4.8	5	7.1	7.4	6.6	4.1	5.63	40	12	4	√
√			2.8	3.4	5	3.2	4.1	3.2	4.3	5.8	13.5	4.9	5.02	39	3	5	√
√		√	3.9	2.6	5.5	3.6	5.7	2.7	3.2	4.9	4.9	4.2	4.12	33	4	1
√		√	8.3	8.1	9.1	8.3	4.5	4.9	7.6	5.8	4.5	4.4	6.55	41	6	4
√		√	6.3	6.4	6	6.9	3.9	5.1	5.3	5.1	4.3	4.3	5.36	38	19	18
√		√	2.2	5.5	3.5	2.3	8.1	8.2	4.1	5.9	4.1	3.1	4.7	33	10	7	√
√			2.5	1.3	2.2	1.8	2.5	2.3	3.1	2.3	4	2.4	2.44	42	9	10	√
√			2.2	2.6	2.6	2.1	2.5	2.2	1.8	2.1	4.7	3.9	2.67	37	6	3
√		√	5	8.8	6.4	7.4	4.1	4.4	4.6	3.7	3.9	4.9	5.32	37	22	15
√			2.2	5.5	3.5	2.3	8.1	8.2	4.1	5.9	4.1	3.1	4.7	33	10	7	√
√		√	8.1	10.9	12.7	11.8	7.3	9.2	12.1	1.9	3.3	4.9	8.22	30	2	11
√		√	8.9	5.7	13	14	5.8	8.8	13.1	8.2	4.6	2.7	8.48	45	2	2	√
√			9.4	5.1	12.4	8.4	5.9	7.4	7.8	6.5	3.6	4	7.05	43	13	8	√
√			6.8	6.4	6.2	12.1	4.7	6.7	3.8	3	7.9	3.8	6.14	30	10	0
√		√	8.8	9.2	1.8	1.6	7.8	6.8	10.3	1.9	8.6	4.2	6.1	28	2	6	√
√			11.7	7.5	11.6	12.4	5.6	19.9	17.8	1.9	3.3	4.7	9.64	40	6	8
√		√	10.1	9.2	27.2	1.6	6.9	10.2	13.7	15.7	6.7	4.8	10.61	34	7	13
√		√	10.3	11.6	12.9	8.4	5.2	1.4	1.6	2.9	3.3	5.5	6.31	41	5	2	√
√	√	√	5.8	13.4	10	3.8	3.5	5.8	6.8	7.9	5.1	4.5	6.66	27	4	8	√
√	√		11.5	6.9	16	14.3	7.2	7.9	21.3	7.3	5.8	6.1	10.43	38	12	11
√		√	10	10	10.3	1.6	8.2	1.4	22.1	6.6	7.4	4.6	8.22	46	5	8	√
√			8	12.6	2.4	15.6	7.6	4.9	16.8	7.1	4.5	5.6	8.51	39	8	11	√
√		√	8.6	6.6	11.3	9.9	8.9	1.4	12	1.9	4	5.5	7.01	37	18	0	√
√	√		9.4	13.5	4.2	6.7	4.7	10	15.7	3.8	8.1	4.1	8.02	34	14	6
√		√	8	7.6	9.9	13.3	2.7	13	13.7	13.3	4.3	5.8	9.16	31	10	7	√
√			12.3	6.3	11.3	13.5	2.2	5.7	11.1	7.3	3.7	4.4	7.78	48	9	8
√	√	√	11.2	8.1	10	6.2	2.2	7.6	1.6	4	4.5	3	5.84	46	0	5	√
√		√	5.8	9.2	16.9	5.9	8.4	9.4	1.6	1.9	5.1	4.5	6.87	42	0	8	√
√		√	8.1	5.1	7.1	9.1	10	6.8	5.8	1.9	5.8	6.1	6.58	24	0	1
√	√		7.9	5.8	13	18.4	10	13.9	7.6	1.9	3.3	5.5	8.73	34	1	9	√
√		√	8.8	9.4	10.6	9.7	6.1	8.5	6.2	6.8	6.4	4.8	7.73	25	10	0
√			11.5	6.8	10.5	6.5	7.4	7.2	10.9	5.5	7.1	4.2	7.76	43	7	10	√
√			6.1	10.5	12.7	13	5.8	9.1	8.7	7.2	5.6	5.6	8.43	39	1	8	√
√		√	6.6	11.4	11.5	11.4	5.9	6.6	4.7	4.1	4.8	5	7.2	32	19	10
√		√	10	4.8	5.2	3.9	6	8.8	11.5	8	5.7	4.3	6.82	31	6	1	√
√		√	9.8	10.6	12.4	12.7	5.5	5.3	6.9	5.7	6.1	5.8	8.08	39	9	5
√	√	√	9.6	8.9	9.8	8.1	8	7.7	5.1	6.9	4.3	6.2	7.46	41	3	5	√
√			8.5	5.6	8.3	12.2	7.3	6.2	12.8	7.6	7.2	5.4	8.11	47	8	2	√
√			7.4	8.8	15.2	7.8	7.2	8.4	7.3	5.4	6.6	4.9	7.9	44	20	6	√
√		√	9	10	9.7	11.5	5.9	10.1	4.6	9.2	5.4	5.1	8.05	41	11	0	√
√		√	9	4.9	14	14	6.7	6.9	8.4	6.3	6.9	4.7	8.18	40	11	0
√			11.3	12.3	11.6	7.9	6.9	7	9.5	7.7	4.9	6	8.51	25	23	4
√			8.5	12.2	7.6	10.6	7.5	9.2	12.7	4.9	7.7	5.6	8.65	23	18	6	√
√		√	9.9	9.7	12.8	9.2	4.3	5.6	6.1	8.4	5.3	4.4	7.57	23	17	3	√
√		√	10	6.9	6.3	11.3	7.7	10.8	7.8	5.1	4.7	5.2	7.58	29	14	3
√			6.5	10.3	10.9	10.9	5.1	4.7	14.2	7.5	6.8	4.9	8.18	38	9	0	√
√		√	10.9	6.5	5.9	12.8	6.2	8.6	10.5	5.9	5.8	6.4	7.95	36	13	3
√			7.9	7.7	11.7	8.8	4.9	6.5	5.8	6.8	6.2	4.3	7.06	30	16	0	√
√			12.6	5.8	10.3	13.6	8.1	9.7	7.1	4.3	7.1	5.5	8.41	29	7	5	√
√	√	√	6.6	13.5	7	5.4	7.6	7.8	8.9	8.6	5.6	6.7	7.77	31	6	2	√
√		√	11.4	10.6	13.2	7.1	6.8	8	6.4	7.2	4.9	5.3	8.09	44	3	14	√
√			11.3	12.8	11.8	10.8	8.3	6.1	9.8	5.8	6.4	5	8.81	48	5	0
√			7	6.7	10.2	13.5	4.6	7.5	11.6	9	5.7	6.1	8.19	47	0	1	√
√	√	√	11.6	10.8	12.6	8.6	7.4	5.8	5.9	6.5	7	4.8	8.1	35	22	15
√			12.9	8	9	6.2	7.9	8.9	7.7	8.3	5.5	5.9	8.03	44	5	1	√
√	√	√	10.4	9.1	11.2	12.5	6.5	6.7	12.2	4.8	6.2	4.7	8.43	36	14	0
√		√	7.9	10.8	14.7	14.6	6.7	7.4	8.2	7.1	5.8	5.4	8.86	28	4	9	√
√	√	√	12.9	5.7	9.6	9	6.3	7.6	9	6.9	6.9	6	7.99	36	8	0	√
√			10.2	9.5	2.9	5.2	7.5	6.7	5.9	3.4	3.6	5.8	6.07	29	10	6
√			5.5	4.7	16.3	6.8	6.5	9	7.5	6.7	3	4.2	7.02	43	6	5
√	√	√	6	7.6	12.1	6.9	4.4	9.2	4.5	3.1	6.1	3.8	6.37	26	0	17	√
√		√	8	4.9	5.4	11.4	2.7	5	6.9	5.6	4.3	5.3	5.95	32	3	0	√
√			12.5	7.6	10	3.3	8.1	6.9	7.4	13.5	4.2	3.2	7.67	44	1	9
√			5.5	8.7	10.1	8.7	7	8.4	9.8	5.9	4.4	5.7	7.42	33	11	5	√
√		√	7.3	6.7	10.1	8.2	7	9	9.2	6.4	4	6.2	7.41	24	4	2
√			10.8	5.1	9.2	4.1	6.5	1.3	4.7	7.2	7.2	6.1	6.22	38	1	9	√
√			3.4	11.9	3.6	8.1	7.4	8.1	3.9	5.1	4.2	3.7	5.94	44	8	6
√		√	9.8	6.1	14.2	14.2	5.8	20.2	4.3	4	2.9	5.5	8.7	47	8	0	√
√		√	7.1	7.8	10.5	4.8	6	6.7	2.8	5.1	4.5	2.8	5.81	38	7	14	√
√		√	7.5	7.4	15.6	11.5	5.3	0.9	6.4	7.3	7.2	6.2	7.53	45	7	8
√			3.7	3	2.1	1	3.6	4.5	44.9	6.1	3.8	5.6	7.83	48	11	1	√
√	√	√	6.4	5.8	5.9	15.5	4.2	4.7	8.1	7.1	4.8	5.4	6.79	41	0	4	√
√			2.6	6.6	17.3	8.7	6.8	10.6	4.6	6	4.9	5.2	7.33	44	5	11
√			8.2	11.7	10.6	10.6	8.1	1.6	7.9	4.5	7.6	5.2	7.6	41	5	13	√
√		√	11.2	5.3	4.7	9.6	4.2	8.5	13.6	7	2.6	5.2	7.19	35	2	7
√			11.6	9.1	6.4	7.5	6.5	8.1	4.9	5.8	5	5.3	7.02	41	4	14
√		√	5.4	9	6.2	13.3	4.6	7.3	7.2	5.5	4.6	5.1	6.82	38	13	12	√
√			5.1	8	6.6	8.6	4.1	1.5	6.9	6	4.6	5.8	5.72	43	18	7	√
√		√	10.7	27.6	9.7	34.8	5.2	5.1	8.3	7.8	3.7	5.1	11.8	21	10	8
√		√	11.1	10.4	5.8	7.3	8.7	7.8	5.2	4	6.2	4.7	7.12	29	7	17	√
√			6.2	8.2	11.1	8.5	4.9	2.8	4.7	7	4.4	6.2	6.4	30	4	5
√	√	√	5.8	11.2	7.3	13.3	7.3	8.2	6.6	6.8	5.1	6.1	7.77	34	5	1
√			5.9	7.5	7.2	3.4	14.4	1.8	9.5	9	5.9	3.2	6.78	37	3	1	√
√			3.8	12.4	7.1	7.2	7.9	8	8.9	2.3	5.9	4.7	6.82	42	1	0	√
√	√	√	3.9	10.8	2.8	7.8	5.8	4.3	4.6	7.3	6.4	5.3	5.9	28	19	5	√
√	√	√	7.7	4.6	5.4	5.9	6.3	10.7	22.7	6.2	4.5	3.1	7.71	39	5	7
√			7.4	7.8	15.3	3	7.9	4	12.1	5.7	3.9	5.4	7.25	28	6	0
√		√	5.6	9.7	11	5.9	7.2	9.8	5.2	5.9	3.3	5.8	6.94	45	14	8	√
√			11.3	10.8	0.9	8.5	7.9	0.7	2.2	3.5	5.9	7.1	5.88	42	9	8
√			6.5	10.4	5.4	14	14.3	6.8	6.2	6.1	7.1	5.1	8.19	38	22	5
√		√	8	1.4	7.4	1.8	7	7.4	5.3	6.8	3.9	5.5	5.45	36	4	15
√	√	√	5.5	2.1	12.6	12.7	7.9	3.8	7	8.3	5.8	3.9	6.96	32	21	6	√
√			6.5	9.2	4.5	9.2	3.2	5.7	4.8	6.7	3.7	5.4	5.89	42	0	3
√			6.9	6.7	40.9	1.7	4.7	5.3	0.9	4	4.8	4.6	8.05	39	7	6
√		√	4.4	9.8	10.9	12.5	6.5	9.7	6.5	7.5	7.3	5.2	8.03	43	8	0
√			4	11.1	9.5	2.7	3.4	7.1	4.9	2.5	6.6	4.4	5.62	48	0	7
√		√	8.9	5.9	12.4	4.7	5.3	6.2	3.7	6.1	5.5	3.4	6.21	49	1	0
√			4.9	6.2	5.8	7.4	6.2	7.1	11.2	7.4	4.2	3	6.34	37	22	5
√		√	8	13.5	6.5	5.3	8	6.6	10.9	3.6	4.7	4.6	7.17	32	5	5	√
√			4.8	6.9	6.5	5.7	8	5.3	6.7	10	4.4	7.6	6.59	23	13	5	√
√			6.6	12.6	7.9	8.5	7.3	5.9	1.3	8.7	4.6	5.8	6.92	39	7	0
√			3	6.5	1.2	17.9	7.2	7.4	3.4	6.3	4.9	6.8	6.46	45	13	2
√	√	√	10.8	4.7	11.5	1.8	7.2	0.9	3.9	7.3	5.3	5.5	5.89	26	5	2	√
√			10.8	5.5	12.2	5.4	5.5	6.7	11.5	9.2	5.6	3.2	7.56	24	9	4	√
√			6.7	6.2	18.9	8.8	2.7	4.7	7.1	7.5	4.5	5.1	7.22	33	0	9
√		√	9.5	2.4	6.1	5	4.3	8.8	5	7.6	8.8	2.9	6.04	37	3	2	√
√			2.6	5.2	2	4.3	7.6	8.6	7.1	1.8	6.6	5.5	5.13	35	5	3
√			11.5	5.3	12.4	8.5	5.6	2.6	12.2	1.9	3	4.4	6.74	44	5	0	√
√		√	5.3	6.6	5.7	8.3	7.4	10.7	8.3	2.2	3.8	3.3	6.16	47	1	1
√		√	6	11.7	5.5	7.2	7.6	5.6	21.8	5.3	5.9	4.7	8.13	31	6	1
√			6.2	6.3	11.6	7.6	6.5	3.4	6.7	15.7	4.2	6.5	7.47	45	8	2	√
√	√	√	4.1	6.3	11.1	6.8	8	6.2	3.1	6.5	6.8	4.2	6.31	30	4	3	√
√			8.5	9.7	7.5	35.4	7.6	8.1	5.1	7.7	2.7	4.3	9.66	24	20	11
√			10.1	11.8	7.6	8.4	7	5.2	12	7	4.9	5.6	7.96	42	10	3	√
√			5.5	11	3.8	9.5	8.6	6	5.7	2	4.8	2.7	5.96	41	6	10
√		√	5.2	5.1	12.7	3.8	2.7	10.4	3.1	10.6	5.6	4	6.32	39	10	9
√		√	7.1	7.9	12.9	8.7	6.9	1.7	5	2.2	7.3	6.4	6.61	41	2	1	√
√	√	√	6	1.7	6.7	5.4	5.7	14	6	3	4.3	5.4	5.82	43	6	10
√			11.1	11	1.7	8	8	8.9	4.2	5.6	2.8	4.2	6.55	27	3	2	√
√			8.1	9.6	11.9	9.2	5.8	5.7	11.1	5.6	6.4	2.3	7.57	37	6	1
√	√	√	8.5	6.3	7.9	9.7	1.8	5.9	8.7	3.3	7.8	3.7	6.36	36	5	3
√			7.3	1.4	2.5	11.4	3.8	12.9	5.6	8.4	4.2	6.5	6.4	39	6	14
√		√	11.8	12.8	2.6	10.4	6.8	7.8	6.2	2.3	6.7	5.5	7.29	41	12	0
√			7.3	4.9	9.7	14.2	10	3.6	11	7.6	3.9	4.9	7.71	29	8	4	√
√			4.2	5.1	5.7	10	7.7	6.5	5.2	2.3	6.3	4.1	5.71	26	9	2
√	√	√	8.8	13.2	17.3	8.9	4.6	20.6	5.7	1.8	7.6	4.2	9.27	31	1	8	√
√		√	7.5	9.5	9.7	4.3	2.7	7.2	10.2	4.7	3.9	4.3	6.4	49	18	0	√
√			8.1	6.4	3.2	12.1	4.3	5.4	45.1	9.7	3.8	4.8	10.29	42	9	4	√
√			7.8	2.9	10.1	11.2	4.6	8.6	1.6	4.2	5.8	4.4	6.12	37	0	8
√		√	6.5	6.9	6	8.4	3.6	1.4	7.9	7.3	5.3	6.3	5.96	31	8	1
√			9.7	6.3	2.7	5.5	6	6.7	4.7	6.2	4.3	6	5.81	44	9	17
√		√	8.8	7.2	5.7	3.6	6.8	1.8	13.4	3.3	3.8	4.7	5.91	38	11	0	√
√	√	√	11.2	3.7	10.3	8.8	7.6	8.9	6.6	6.1	3.7	4.8	7.17	28	6	0
√		√	7.4	9.2	10.7	8.5	3.8	10	15.5	7	7.2	5.2	8.45	48	8	6	√
√			10.1	5.7	6.4	6.5	7.3	6.5	7.7	5.7	6.9	7	6.98	36	0	9
√	√	√	6.3	10.3	12.6	12.6	5.4	6.1	1.8	2.9	7.2	5.6	7.08	43	2	5
√			6.1	4.6	9	14.1	4.1	7.3	10.2	9.1	4.8	5	7.43	43	16	0	√
√		√	3.6	4.3	10.8	10.8	2.6	4.2	6.5	5.8	5.1	5	5.87	42	6	0
√		√	7	10.6	41	10.5	6.3	0.9	2.3	8.2	4	4.4	9.52	46	18	7	√
√	√	√	8.6	7.3	6.5	3.4	7.4	5.4	11.1	7.3	5.2	5.4	6.76	31	0	0
√			7.7	13.5	5.4	13.4	8.5	10.7	7.5	4.4	4.2	5.2	8.05	22	6	12
√	√		5.6	9.7	3.3	1.8	3.9	0.9	8	4.1	5.4	4.9	4.76	41	11	3	√
√		√	11.5	7	6.7	0.8	4.6	7.2	12.4	2.4	5.6	6.7	6.49	37	11	12
√			9.4	9.5	12.5	9.2	8.5	10.4	5.8	10.7	4.5	5.6	8.61	21	12	0	√
√			9.3	4.9	8.8	10.3	4.9	9.7	3.7	7.7	4.5	2.6	6.64	30	4	0
√			4.2	6	8.4	9.3	2.3	8.2	2	8.4	7.1	4.1	6	31	6	11	√
√	√		9.6	9.1	12.6	8.4	7	10.8	10.6	5.8	5.4	4.6	8.39	37	4	0	√
√		√	5.1	5.1	11.2	33.9	4.4	6.6	2.5	5.4	7.5	5	8.67	40	6	8
√			8	9.9	10.2	6.7	3.7	8.8	6.9	6	5.8	6.3	7.23	26	13	0
√		√	6.3	8.8	9.6	12.7	5.2	4.6	3.7	8	5.4	2.4	6.67	19	23	2
√			7.2	4.3	11.6	1.4	3.6	2.3	1.5	2.6	3.3	4.2	4.2	30	15	7	√
√		√	6.2	6.7	7.7	5.4	6.5	23.3	1.8	3	3.3	5.3	6.92	35	7	0
√		√	5.7	5.9	17.2	14.9	6.9	8.1	10	6.6	3.9	2.7	8.19	37	3	3
√			7.9	4.3	11.1	3.7	6.2	6.7	5.3	6.3	7.3	7.4	6.62	41	8	8
√	√	√	10.4	4.1	7.9	7.7	6.9	3.9	5	7	6.7	6.2	6.58	46	11	19	√
√			8.2	4.9	11.1	9.4	7.1	5.1	7.8	7.5	3.3	5.5	6.99	43	2	0
√			2	6.3	5.8	11.4	5.6	5.8	21.4	1.4	6.7	7	7.34	28	9	6
√		√	5.8	8.4	10.3	5.9	5.9	8.4	5.1	6.7	6.3	4	6.68	29	11	5
√			7.2	10.1	3.2	3.6	6.7	19.5	7.6	6.1	5.5	5.6	7.51	33	16	0	√
√		√	11.4	10.3	12.6	6.8	6.5	6.6	3.9	6.4	4.1	5.2	7.38	42	4	11	√
√	√		11.6	7.8	11.8	2.4	4.2	6.7	3.6	3.1	4	6.2	6.14	33	6	2
√		√	9.1	9.6	18.9	3.8	6.1	9.2	4	4.9	5.4	1.7	7.27	45	8	7
√		√	8	10.3	12.6	17.5	4.6	3.9	8.7	5.4	3.9	4.9	7.98	46	13	0
√			8.5	6.6	6.8	10.9	5.5	6.9	6.9	5.4	3.5	7.6	6.86	42	18	11	√
√			10.9	6.1	9.9	0.9	7.3	7.6	8.4	9.3	4.8	4.8	7	47	4	5
√		√	6.6	6.5	6.4	12.9	4.1	3.7	12.4	7.7	4.6	4.4	6.93	45	7	16
√		√	8	2.6	2.9	3.1	7.6	6.2	8.8	6.6	4.3	5.4	5.55	39	8	7
√			8.2	8	5.6	8.4	6.3	5.7	11.8	6.6	4.2	5.3	7.01	29	21	15	√
√			8.3	5.6	6	6.4	6.4	9	6.4	6.4	5.9	3.1	6.35	40	10	5	√
√			7	5.4	9.1	15.7	6.5	8.7	10.8	6.3	6.6	4.3	8.04	29	19	8	√
√	√	√	12	5.7	9.9	1.4	4.4	1.4	5.5	3.9	4.8	6.4	5.54	46	11	4
√		√	10	4.8	2.7	12.6	6.7	7.4	16	5.4	7.7	3.4	7.67	34	10	1
√	√	√	1.6	8.9	10.1	1.8	4	10.7	6.4	4.1	7.7	5.1	6.04	42	9	11	√
√			12.2	0.8	2	13.7	6.5	6.3	9.8	5.8	3.3	4.7	6.51	28	1	7
√		√	22	4.4	16.5	3.7	5.1	6.5	7.3	1.2	4.4	4.8	7.59	37	23	2	√
√			9.6	9.1	6.1	11.1	6.1	6.5	3.9	5.9	7.9	5.7	7.19	43	1	11
√			3.7	10.1	12.5	8.9	7.1	8.9	8.4	7.5	5.4	4.1	7.66	44	10	13
√	√	√	11.4	7.9	10.6	9.7	3.8	4.8	4.8	1.6	4.2	4.7	6.35	31	22	1
√			7.3	7.5	6	10.7	4.4	1.5	8.1	5.6	4.4	2.3	5.78	38	4	17	√
√		√	6.3	7.8	14	2.4	6.6	7	9.5	7.3	5.4	6.4	7.27	46	15	0
√		√	5.6	10.5	2.4	12.6	10.8	7	1	6.2	6.8	5.3	6.82	35	11	1	√
√			8.3	11.1	8.2	11.7	7.1	9.3	20.5	8.1	12.8	5.4	10.25	47	10	4
√			2.1	5.1	13.8	3.9	7.6	6.1	3.6	8.9	5	4.9	6.1	42	1	8
√		√	7.6	5.8	7.4	13	6.9	7.2	7.4	3.4	3.1	3.7	6.55	33	7	9	√
√	√	√	2.6	5.9	12.4	0.7	5.4	0.9	43.6	4.7	5.9	4.5	8.66	37	10	2	√
√			4.4	8.9	6.2	3.8	2.6	6	7.5	7.9	6.7	4.4	5.84	44	10	3
√			7.2	4.8	10.4	8.6	5.3	8.7	8.1	6.1	7.9	5	7.21	46	6	0	√
√		√	11.5	13	3.6	2.2	7	8.5	1.3	7.4	5.8	3.9	6.42	39	6	7	√
√			6.8	11.3	3.7	11.1	5.6	23.6	15.4	8.6	3.4	6.3	9.58	39	22	0	√
√		√	11.6	10.5	18.2	13.7	6.5	1.6	2.3	3.9	6.6	4.5	7.94	34	11	7
√		√	8.3	5	19	6.7	8.1	7	11.9	7.3	6.6	4.2	8.41	39	0	8
√			1.5	6	5.3	13.3	6.2	2.8	5.7	1.7	4	5.4	5.19	31	11	15
√	√	√	4.2	5.3	10.1	10.3	6.5	1.6	7.2	6.8	6.3	4.5	6.28	27	6	7	√
√			12.6	0.9	1.7	14	8.8	3	2.8	7.7	5.8	3.2	6.05	24	2	1
√		√	8.9	3.8	5.5	12.6	1.7	1.2	6.7	3.5	5.1	4.5	5.35	42	0	3
√	√	√	8.2	11.7	12.7	6	7.3	7.1	7.3	3.6	4.7	3.7	7.23	28	4	3
√		√	21.2	5.1	1.4	12.6	2.1	1.2	12.5	6.9	7.3	6.3	7.66	28	14	0	√
√			9.4	7.8	3.6	7.2	6.2	8.5	6.5	16.1	6.9	4.2	7.64	30	7	4	√
√			6.3	8.9	5.4	9	4.4	2.9	9.5	4.1	7	4.6	6.21	47	1	0
√			5.3	3.8	11.2	8.2	5.8	9.4	3.6	2	5	4.8	5.91	34	14	6
√		√	7.8	6.7	11.4	11	5	3.9	4.4	3.6	7.3	4	6.51	43	15	3
√			9.7	9.8	7.2	2	7.8	6.5	6.7	3.3	4.8	5	6.28	42	1	0	√
√			2.5	6.7	9.7	3.3	7.5	2	6.9	3	3.7	7.3	5.26	32	13	12
√	√	√	5.1	6.3	1.8	1.5	5	5.4	16.2	1.1	6.3	4.4	5.31	29	18	12
√		√	8	9.6	7.2	15.7	5.7	4.6	12.5	4.6	5.7	3.8	7.74	27	1	5	√
√			5.8	9	9.7	9.3	4.2	6.6	7	11.5	5.6	3.3	7.2	30	7	5
√		√	6.2	6.1	11.7	6.2	8.9	5.7	19.6	6.9	5	6.2	8.25	34	6	11	√
√			2.3	10.9	12.8	8.5	3.9	1.8	8.5	2.7	3.2	4.4	5.9	32	5	10	√
√		√	8.4	6.4	4.5	7.7	9	11.4	3.8	3.9	7.7	3.2	6.6	42	10	2
√			9.3	13.5	5.9	13.8	7.3	7	3.4	8.7	4	3.1	7.6	31	4	11	√
√			5.8	8.4	6.4	7.8	6.3	3	2.5	5.7	5.1	3.7	5.47	30	4	0
√		√	5	8.4	5.9	9.1	5.2	5	5.2	6	6.8	2	5.86	40	3	4	√
√	√	√	11.9	7.6	6.7	6.7	3.5	8.1	12.1	6.4	3.1	5.7	7.18	34	0	7
√			9.8	8.9	8.7	11.5	5.8	6.9	6.5	6.3	7.2	3.5	7.51	37	9	0	√
√			11.6	5.8	5.8	1.9	4.9	8	8.5	5.9	3.2	6.1	6.17	43	4	1	√
√			1.7	12.7	9.6	15.2	7.6	4.8	5.5	11.2	5.7	4.8	7.88	36	3	5
√		√	7.8	5.5	13.5	13.6	7.3	10.3	6.1	7.1	4.7	4.6	8.05	39	1	7
√			11.3	10.5	12.7	1.7	7.7	4.7	12.2	5.7	3.4	4.9	7.48	31	1	4	√
√		√	12.4	12.5	8.7	1.7	3.4	0.8	12.2	5.5	6.4	3.6	6.72	27	9	7
√	√	√	9.6	2.9	1.7	4.1	8.1	7.5	10.4	8	6.8	5.5	6.46	43	10	6
√			8.2	7.6	7.7	10	8.4	8.5	8.1	7.5	4.8	4.9	7.57	25	7	0
√			9.9	6.2	17.6	13.1	9.6	6.2	10.9	8.4	3.4	4	8.93	46	4	12
√		√	9.3	6.5	6	6.5	3.4	8.5	10.9	8.4	13.6	6	7.91	41	16	3
√			8.2	27	10.3	2	7.1	6.5	6.6	7	7.2	6.5	8.84	30	21	14
√	√	√	6.1	7.7	4.3	2	7.7	5.4	11.4	2.4	4	5.2	5.62	42	3	2
√		√	10.2	9.4	19.7	12.8	4.3	6.5	6.9	13.6	4.6	4.7	9.27	36	5	3
√		√	6.8	10.3	11.8	9.4	6.4	5.4	6.9	7.5	7.9	4.5	7.69	29	11	0	√
√	√	√	9.3	5.6	10.9	3.8	3.3	5	5.5	2.2	7	4	5.66	39	4	7	√
√			2	6.6	7.5	7.1	7.9	10.8	7.9	14.5	4.2	5.2	7.37	42	2	2
√			3.2	4.6	5.5	9	6	9.1	11.2	5.8	6.4	3.3	6.41	46	11	19	√
√		√	9.2	6.7	5.8	7.9	6.2	4.5	8.5	6.5	5.8	5.9	6.7	25	3	4
√			9.6	9.8	7.2	8.9	4.3	8.4	3.5	7	6.7	6.4	7.18	32	3	9	√
√	√	√	8	4.3	10.4	4.7	1.3	4.2	4.7	6.9	7.9	4.5	5.69	32	5	12
√			10.2	4.9	12.9	12.6	5.5	10.3	10.3	6.3	4.1	4.8	8.19	27	23	2	√
√		√	8.9	5.3	9.8	8.7	10	4	9.6	3.8	3.3	6	6.94	42	9	1	√
√	√	√	1.8	5.3	9.4	5.1	7	7.6	8.4	6.9	3.7	6.1	6.13	32	12	5
√		√	10	9.6	2.4	6.5	3.7	8	4.1	13.2	6	3.2	6.67	48	8	8	√
√	√		11.9	2.6	5.4	15.1	10.6	9.5	6.3	4.4	7.4	4.8	7.8	46	6	0	√

## Sheet: Sheet2
Diagnosis	MRI		VPT											Scale			Chronic Prostatitis
PE	Abnormalities in Cervical Spine	Abnormalities in Lumbar Spine	Glan				Root				Left Index Finger	Right Index Finger	Average VPT (10_x001e_site mean)
			12 o’clock	3 o’clock	6 o’clock	9 o’clock	12 o’clock	3 o’clock	6 o’clock	9 o’clock				SDI-2 (Sexual Desire Score)	PHQ-9 (Depression Score)	GAD-7 (Anxiety Score)
√			5.2	10.4	9.5	5	2.4	6.5	6.1	2.9	4.4	6	5.84	32	9	8	√
√			9.9	10.2	8.1	8.3	6.1	4.8	4.8	4.2	2.7	4.6	6.37	44	0	0
√	√		9.1	10.2	10.9	4.4	4.5	3.7	7.9	6.8	3.7	3.8	6.5	29	9	0
√			7.8	11.6	9.7	8.7	6.7	4.7	7.6	3.3	3.4	3.4	6.69	34	7	4
√			7.4	7.2	7.7	7.6	5.4	3.2	3.9	5.7	4.3	9.5	6.19	35	14	8
√		√	13	7.6	8.3	10.6	6.2	2.9	3.5	9	6.4	7.6	7.51	28	5	17
√			6	5.6	6.8	7.2	3.8	3.3	4	3.5	4.1	4.3	4.86	43	18	16
√	√		12.1	11.3	18.1	15.1	10.1	9.2	11.6	9.3	6.9	8	11.17	42	11	7
√			5.6	5.8	6.5	5.8	4.4	3.4	5.4	5.4	4.6	5.7	5.26	46	4	2
√	√	√	4.6	4.6	5.6	5.2	8.8	8.4	6.9	7.3	7.1	5.2	6.37	42	10	0	√
√	√		7.7	6.8	8.6	6.7	5.9	6.4	10.4	11.7	10.3	10.4	8.49	43	11	7
√			3.9	3.8	4.6	6.5	4.5	4.9	3.5	4.4	8.6	7.3	5.2	36	2	2
√		√	6.7	8.2	6.2	8.6	3.7	4.5	6.1	6.7	4	4.7	5.94	32	4	7	√
√			4	3.3	3.1	3.9	1.6	2.3	2.6	2	3.8	3	2.96	46	4	2	√
√		√	3.6	3.7	4.9	6.6	3.7	4.3	5.5	3.9	5.1	4.8	4.61	43	2	10
√			5.4	4.6	10	7	4.5	3.9	6.6	3.3	3.3	4.8	5.34	37	0	0
√		√	5.7	6.2	8	6.5	4.5	6.1	8	7.3	3.2	2.5	5.8	34	0	1
√			4.3	5.2	6.5	5.7	3	3.5	2.8	2.7	4.4	5.2	4.33	41	8	7
√	√		4.7	6	7.7	6.8	6.1	4.6	6.6	5.9	5.4	3.7	5.75	35	14	12	√
√			4.1	3.8	5.2	4.9	3.2	2.4	4.2	4.3	4.3	2.9	3.93	40	10	4
√			9.6	5.6	8.1	9.3	4.6	5.4	8.4	6.4	2.5	2.7	6.26	42	7	0
√	√		3.7	5.8	4.9	4.3	2.8	2	3	2.4	6.2	5.8	4.09	40	8	5
√			4	6	6.2	5.6	7.1	6.4	4	6.3	2.1	4.4	5.21	41	5	3
√			3.5	4.5	4.9	5.3	3.7	5.7	5.7	4.9	3.2	5.7	4.71	36	2	1
√			5.5	3.1	8.4	7.6	3.9	3.2	5.2	3.8	3	3.1	4.68	37	5	5
√			6.2	5.4	6.5	5	9.4	6.8	6.9	7.6	5.2	6	6.5	42	4	0
√			5.2	3.6	3.7	5.4	2.6	3.3	4.9	5.3	5.2	4.7	4.39	40	2	0
√	√		14.1	12	7	16.6	8.6	5.7	8.5	4.8	7.1	7.3	9.17	43	0	0
√		√	6.2	8.7	6.6	6.3	7.1	3.1	3.6	6.7	4.4	4.2	5.69	37	9	5	√
√			11.9	11.4	13.8	13.1	13.2	10.8	14.3	16.7	4.7	4.1	11.4	40	4	4
√			2	2.9	3.1	3.7	4	4.7	7.6	6.6	3	3.2	4.08	39	11	1
√			8.5	4.7	4.5	6	1.8	3.4	3.9	2.3	4.3	5.7	4.51	37	2	0
√			3.4	4.9	5.9	5.2	2.9	3.6	3.2	3.3	4.2	3	3.96	30	2	1
√		√	4.3	5.2	4.6	4.7	6.6	13	8.8	10.1	4.5	8.2	7	30	13	4
√			3.1	3.1	5.7	5.3	4.1	4.3	5.6	6.1	5.6	4.7	4.76	40	6	4	√
√		√	5.3	8.7	5.7	5.8	7.9	9.5	5	8.6	7.4	6.5	7.04	44	3	1
√			5	5.8	6.7	5.2	5.9	6.3	6.4	7.9	4.3	4.1	5.76	39	10	0
√			3.5	5.5	4.7	6.8	3.5	6.5	7.1	7.9	5.2	7.1	5.78	36	2	7
√			4	5.1	5.6	6.6	4.7	6.8	6	6.1	4	2.9	5.18	39	13	8	√
√	√		7.4	6.8	7.9	6.8	6.2	10.6	13.5	6.5	3.6	6.2	7.55	41	7	14
√			7.4	7.1	9.3	6.5	3.1	3.4	5.5	3.5	2.8	4	5.26	35	11	6
√			4.3	4.4	7.5	7.3	4.6	2.9	3.3	6	3.9	4.5	4.87	33	7	1
√		√	5.7	7.1	8.9	6.9	3.3	5.3	2.7	4.4	3.6	4.9	5.28	55	27	21	√
√		√	2.9	4.4	6.7	4.7	5.5	6	5	8.4	4.8	7.1	5.55	39	2	7
√	√		5.8	6.8	7.6	5.8	6.7	8.3	6	4.6	5.1	3.7	6.04	52	6	3
√			7.1	7.8	10.3	5	2	2.3	2.6	4.1	2.3	2.7	4.62	39	6	1
√			5.6	6.3	9.1	5.2	2.4	3	3.4	4.2	4.3	3.6	4.71	35	7	1
√			6.8	6.3	6.7	4.1	5.2	8.3	8.7	7.3	3.1	3.8	6.03	39	27	13
√	√		6.7	7.4	8	8.7	8.5	8.9	12.1	12.4	7.3	7.5	8.75	4	6	3
√		√	6.4	3.6	6.2	5.2	3.6	2.9	3.6	3.6	5.7	4.2	4.5	42	15	10
√			7.5	7.8	10.8	7.6	4.6	6	5.8	4.7	6.8	5.6	6.72	45	0	0
√	√		4.3	6.5	5.9	6.6	3.7	3.5	4.7	3.3	2.6	3.6	4.47	37	8	6	√
√	√		5.5	7.8	6.6	5.7	4.3	2.4	3.6	3.9	6.9	5.1	5.18	34	1	1
√	√		4.6	5.3	8.6	7.2	4.9	5.4	8.7	6.5	5.2	3.9	6.03	38	7	8
√	√	√	6.9	5.5	7.7	6.1	5.8	5.5	5.8	6.4	4.8	4.3	5.88	38	9	3
√	√		6.2	9.9	8.3	8.4	6.8	7.7	9.5	9.8	7.1	7.8	8.15	36	0	0
√		√	3.3	6.7	2.6	5.7	4.7	4.2	9.7	5.3	7	5.3	5.45	36	9	3
√		√	5.9	6.1	7.5	7.9	7.2	6.5	6	5.7	5.1	5.2	6.31	33	11	11	√
√	√		5.2	5.1	6	3.3	3.6	3.4	4	3.8	6.1	7.4	4.79	29	8	6
√			7.1	6.4	7.2	8.3	6.4	7.1	7.2	6.2	7.2	6.9	7	19	1	0	√
√			4.1	6.2	6.2	4.7	5.3	8.4	6.7	6.5	3.3	3.8	5.52	45	1	1
√		√	10.4	10.2	11.1	8.1	6.1	8	5.1	4.7	5.6	5.2	7.45	31	9	10
√	√		7.6	8	8.2	9	7.7	8	12.6	10.6	8.3	7	8.7	50	4	6
√		√	12.6	11.7	11.9	12.2	7.4	8.5	7.9	6.3	9.2	7.3	9.5	54	2	21
√	√	√	9.8	12.8	9.7	9.2	8.4	5.7	5.3	7.1	8.5	6.2	8.27	42	0	2
√	√		6.6	6.2	6.2	55.6	3.6	4.8	4.7	5.2	8.9	7.4	10.92	35	3	3
√	√		6.3	7.9	6.9	9.1	5.2	5.3	5.2	6.5	9	11.4	7.28	39	12	5	√
√	√		8.7	10.6	8.6	9.3	4.7	4	6.6	5.3	5.1	4.6	6.75	42	3	2	√
√			11.7	11	11.2	11.6	8.5	10.2	9	10.6	9.5	9	10.23	33	3	0
√	√		5.9	8.7	6.9	7.4	9.7	7.4	8.4	11	7.2	6.9	7.95	36	10	6
√			13.5	9.1	12.2	9.1	8.9	7.7	9.5	8.4	8.9	9.8	9.71	38	2	0
√		√	8.3	10.6	10.4	8	4.3	4.6	5.4	7.3	4.3	3.7	6.69	38	10	8
√			11.4	9.1	7.7	8.3	4.9	3.7	3.7	3.8	4.3	4.6	6.15	36	11	1	√
√	√		8	8.6	8.1	8.1	5.4	5.4	4.3	6.8	3.9	4.6	6.32	34	6	3
√		√	8.7	7.5	7.9	6.2	5.9	4.4	4.7	5.3	5.3	7.3	6.32	34	7	4
√			6.7	8.3	7.1	7.7	7	6.1	7.7	6.4	4.9	5.2	6.71	44	13	2
√		√	14.8	13.8	8.9	15	6.8	6	7.9	6.6	5.6	5.5	9.09	35	7	12
√			4.1	8.5	10.4	5	2.8	2.3	4	4.3	3.2	3	4.76	31	4	7	√
√	√		10.9	9.2	11.8	18.3	9.8	12.8	12.6	14.7	3.3	2.6	10.6	35	8	9	√
√			6.5	6	8.8	8.7	5.3	5.5	3.6	3.4	7.1	6.7	6.16	37	1	5
√		√	3.2	4.1	10.7	9.8	10.6	13.4	19.5	15.2	4.6	3.7	9.48	38	6	15
√	√		8.5	10.8	10.8	8.3	7.1	6.8	7.3	7	4.4	4.6	7.56	25	13	12
√		√	5.1	6.2	6.9	7.9	7.6	2.3	8.5	4	6.5	4.7	5.97	25	2	1
√		√	7.2	5.7	6.9	7.5	6.9	7.9	7.7	2.9	7.4	2.8	6.29	40	4	7	√
√			6.2	5.1	7.8	6.4	2.6	5.8	9	3.7	5.9	6.6	5.91	38	6	0
√	√		10.1	7.8	9.2	8.1	4.7	5.8	3.7	3.8	2.9	5.2	6.13	40	9	6	√
√		√	7	3.2	11.2	5	5.8	3.3	12.2	5.4	3.1	7.4	6.36	33	4	21	√
√			9.5	4.8	6.3	7.4	8.6	9.4	4	17	4.2	2.5	7.37	39	9	3
√		√	13	6.3	7.9	4.9	5.3	5.6	8	2.3	4	5	6.23	32	3	15	√
√		√	6.9	9.8	6.4	9.5	5.3	9.6	6.8	6.1	4.6	7.2	7.22	34	6	4
√		√	4.5	5.4	6.7	6.3	6.1	6.6	6	9.9	5.1	3.1	5.97	34	10	0
√	√		5.6	5.5	5.7	7.7	7.4	9.4	4.7	1.7	8.1	6.3	6.21	35	9	6
√		√	3.8	8.3	11.1	6.2	4.2	4.6	6.7	6.9	8.7	4.6	6.51	35	27	0
√			13.3	10.4	14	6.2	2.8	5.1	7.2	8.3	5.3	3.1	7.57	37	2	0	√
√	√		4.6	9.9	4.5	8.6	9.2	7.9	3.4	6.3	5.9	7.9	6.82	45	7	12
√	√		9.8	6	5.9	6.9	6.2	5.7	8.6	4.1	6.1	7.2	6.65	43	26	1
√	√		3.4	7.1	4	9.4	3.5	10.6	7.7	4.1	6	3.8	5.96	35	5	0
√			10.9	8.5	9.9	7.1	3.4	8.8	4.2	6.3	9.2	4.9	7.32	34	9	6
√	√	√	4.4	9.9	5.5	6.4	5.5	6.6	8	2.7	6.9	8.7	6.46	38	9	0
√			3.4	8.7	12.1	16.6	7.4	4.3	6	6.5	7.5	5.5	7.8	40	1	5
√	√		4.5	5	6.8	9.1	3.2	5.8	2.6	2.3	6.6	3.2	4.91	36	3	4
√		√	13.6	10.3	13.3	5.7	4.9	6.3	3.8	3.7	8.9	5.1	7.56	41	0	10	√
√			4.4	7.5	5.9	5.3	3.3	9	9.5	3.5	8.3	2.8	5.95	40	9	3	√
√		√	14.3	7.1	5.2	6.7	7.6	7.1	9.9	4.5	5.6	2.9	7.09	38	3	6	√
√			9	4.7	7.9	3.6	4.9	12.6	5.8	4.6	4	3.5	6.06	35	11	4
√	√	√	4.4	8.5	7.9	16.2	6.1	8.2	3.6	4.4	3.3	5	6.76	33	1	5
√		√	4.8	9.5	7.7	6.1	12.9	8.7	4.7	5.7	2.1	5.1	6.73	38	7	6
√	√		12.4	8.9	6.4	4.5	8.4	8.8	13.4	3.3	4.4	9.7	8.02	41	1	8
√	√		4.6	3.2	5.8	5.8	4.6	7.1	3.8	6.7	3.2	3.3	4.81	40	19	1
√		√	4.8	5.6	14.4	5.5	13	2.3	5	5.9	6.3	3	6.58	20	3	5
√	√		8.8	8.3	8.4	8	10	4.4	5.1	6.8	4.3	5.2	6.93	34	7	2
√			4	13.8	3.3	8.1	6.5	6.6	6.3	6.8	7.1	5.4	6.79	37	9	3
√	√	√	4.9	8.8	12.6	4.9	9	11.2	6.2	4.7	4.2	7.4	7.39	34	3	1	√
√			7.3	10.5	9.8	7.2	10.4	6.1	19.6	6.8	4.1	3.4	8.52	36	1	8
√		√	12	4.8	9	7.8	4.2	6.1	6.4	5.4	5.1	6.1	6.69	48	7	10
√	√		4.3	11.5	5.5	5.5	6.4	5.4	5.9	4.9	4.7	5	5.91	43	4	6	√
√	√		3.8	11.2	4.1	6.8	10.3	3.7	3	4.9	2.1	3.9	5.38	5	1	1
√		√	14.3	6.2	5.9	5.9	4.7	4.4	6.9	5.3	1.7	4.8	6.01	35	0	2	√
√			4.3	3.1	5.1	6.2	10.1	4	3.8	7.3	3.8	3.1	5.08	29	2	11
√	√		10	7.8	11.1	5.5	8.3	10.1	7.6	3.4	4.2	3.4	7.14	34	1	5
√		√	8	7.9	10.2	6.4	2.3	4.2	3.9	3.9	6.6	2.3	5.57	37	11	1	√
√	√		8.1	9	6.4	6.7	5.7	5.3	8.8	6.3	8.4	11.8	7.65	40	15	7
√		√	7.6	10.7	5.8	7.7	9.9	12.9	4.9	13	6	6	8.45	37	14	2
√		√	12.3	6.7	7.8	7.5	3.9	13.6	2.3	6.3	2.7	6.1	6.92	31	4	4
√	√		8.6	7.4	5.8	5.6	4.4	4.5	9.8	10.7	4.7	3.5	6.5	40	7	3
√			7.3	5.7	4.6	7.8	8	7.8	7.8	3.8	3.1	3.8	5.97	46	11	5
√	√	√	12.7	10.6	7.8	55.9	5.6	6.2	4.1	5.9	8.5	6.8	12.41	39	4	0
√	√		6.3	9.1	6.1	7.9	7.5	4.5	5.7	5.2	5.1	4.9	6.23	41	2	16	√
√	√		7.5	8.1	9.8	16.6	3.4	3	9.1	5.2	5.3	4.4	7.24	19	8	0	√
√		√	7.3	5.9	6.8	4.4	6.4	8.4	14.4	5.9	2.8	4.1	6.64	35	0	0
√	√		8.5	7.9	9.4	7.8	8.9	3.8	4.8	7.1	5.3	3.3	6.68	36	10	8
√			4.5	4.3	6.4	5.3	8	8.6	6.2	5.1	6.8	4.7	5.99	48	12	1
√		√	7.9	12.5	6.4	10.6	4	5.3	6.1	6.2	4.1	5.9	6.9	39	2	11
√	√		5.9	2.9	12	7.1	2.7	9.4	4.8	10.2	3.7	7.2	6.59	40	1	7
√		√	4	7.8	5	15.8	2	4.3	6.3	14.4	5	4.5	6.91	34	6	6
√	√		1.7	3.9	4.5	18.7	9.1	5.4	6.6	4.6	6.9	6	6.74	37	6	6	√
√	√		3.7	9	18.2	7.8	9.6	9	4.2	4.5	2.4	3.3	7.17	39	5	0
√			7.8	10	7.4	8.5	2.4	6.4	8.2	6.9	5.4	4.6	6.76	39	3	3
√		√	6.8	4.3	7.7	6.8	4.6	4.5	4.9	6	7.2	7.6	6.04	39	3	1
√		√	11	6.8	5.6	7.3	6.3	6.7	5.2	11.8	2.7	9.1	7.25	42	7	2
√	√		3.7	6.1	6.2	8.7	3.8	8.9	10.1	6.1	4.8	5.9	6.43	21	27	1
√			4.8	10.3	8.5	8.5	5	5.3	7.6	6	5.4	4.5	6.59	32	3	11	√
√	√	√	7.3	11.1	11.2	10.3	6.8	3.6	2.9	3.4	3.9	2.4	6.29	35	0	16
√			11.2	8.2	4.6	5.7	2.7	5.8	7.8	10	4.3	4.2	6.45	40	7	7
√	√		6	8.6	8.8	8.9	8.4	5.1	6.1	5.8	5.7	3.8	6.72	32	14	9
√	√	√	13.2	8.8	8.7	11.6	5.5	3.6	5.1	4.5	7.2	2.5	7.07	37	9	10	√
√		√	7.5	8.6	7.6	7.7	11	8.8	4.2	7	3.5	3.4	6.93	36	11	0
√	√	√	12.6	5	7.1	8	4.4	6.4	4.8	15.7	10.1	4.5	7.86	42	6	8
√			12.4	6.6	6.6	7	7.3	5.3	4.4	4	5.2	4.3	6.31	38	1	0	√
√			8.3	7.6	3.2	7.9	10.3	3.9	6.2	5.2	9.1	4.4	6.61	34	7	6
√	√	√	7.5	5.6	12.4	4	5.3	5.4	9	9.5	4.6	3.8	6.71	45	2	1
√			6.7	13.6	10.9	4.6	4.3	4.1	8.8	4.6	2.1	5.7	6.54	44	15	1
√		√	4.9	10.2	10.6	6.3	3.1	3.8	13.9	13.8	2.5	4.4	7.35	37	12	6
√	√		3.9	8.7	5.4	4.8	9.1	3.7	9.5	2.3	4.5	3.9	5.58	34	10	4
√			10.8	6.9	8.9	5.6	7.1	6.4	2.9	7.5	9.6	3.4	6.91	38	9	13
√	√	√	9.5	5.4	7.5	18.3	6.9	9.2	6	3.8	8.5	7.4	8.25	38	6	4
√			5.1	2.8	8.2	8	6.8	6	5	4.6	8.1	3.5	5.81	36	12	0
√	√		8.9	6.3	6.8	7.7	5.5	6.4	6.1	15	5.8	6.7	7.52	35	13	7
√		√	8.3	4.8	10	8.8	4.4	8.9	5.1	3.4	3.6	7.7	6.5	29	6	8
√	√		4.6	6.4	11	10.2	4.7	5.3	12.5	2.9	4.3	9.7	7.16	36	10	3
√		√	5.1	8.2	9.3	6.3	3	10.7	3.6	6.4	6.7	4.6	6.39	34	2	4
√			3.2	7.7	5.7	5.3	3	3.6	5.5	7.6	3.4	3.9	4.89	40	6	9
√	√		5.9	5.2	8.5	7.5	3.7	7.2	5.7	8.2	3.3	3.7	5.89	39	6	2	√
√		√	3.6	9.1	8.7	6.1	6	4.6	9.8	4.9	4	4.7	6.15	39	1	5
√			4.5	7.9	7.5	6.3	5.5	4.3	7.2	6.3	4.8	4.2	5.85	40	6	0
√	√		7.4	8.7	7.9	8.6	6.1	4.8	5.6	9.5	3.5	7.3	6.94	42	6	0	√
√			11.7	8.4	11	6	2.8	5.5	8.2	2.9	4.8	5.6	6.69	40	6	0
√	√		6.3	10	5.9	5.8	4	4.6	18.1	10.9	5.3	6.8	7.77	35	5	0
√	√		3.1	5.2	7.4	5.9	3.4	2.2	2.5	5	8.9	5.8	4.94	38	1	5
√		√	7.4	11.5	6.2	5.8	8.8	2.5	4.5	6.9	7.8	3.8	6.52	37	27	8
√		√	6.7	8.5	5	11.6	6.5	4	9.1	6.9	6.9	4.4	6.96	18	4	3
√			3.8	3.9	8.6	6.6	4.6	5.7	7	6.7	4.6	9.3	6.08	35	1	1	√
√	√		9.2	12.6	9.5	5.4	3.4	7.1	6.7	4.5	6.6	8.1	7.31	45	9	7
√			6.1	5.2	8.2	17.6	5.4	3.9	5.8	6.1	6.8	5	7.01	36	11	0
√		√	6.5	5.7	6.9	14.9	8.6	4.7	6.7	6.6	4.2	8.2	7.3	37	10	1
√		√	7.2	12.1	9.2	6.9	3	13.3	10.5	7	4.2	6.3	7.97	47	1	11
√			6	6.7	8.3	6.4	6.8	6.7	8	3.5	7.2	4.9	6.45	38	13	8
√	√		5.9	5.5	8.2	7.5	2.6	8.9	4.3	9.5	2.4	10.9	6.57	46	7	11
√		√	14.9	5.6	5.7	13.6	9.1	2.4	2.7	8.3	6	2.8	7.11	36	10	6
√			12.1	7.5	6.2	6.6	3.5	6	3.5	2.5	2.9	11.7	6.25	37	2	0	√
√	√		4.9	6.1	8.4	17.3	4.1	6.5	6.3	7.4	4.9	5.6	7.15	19	13	8
√			4.6	5.5	8.6	6.9	7	3.4	2.9	6.3	6.5	7.2	5.89	42	0	8
√		√	3.8	6.8	7.4	8.5	5.1	4.7	10.2	7.4	3.6	9.5	6.7	38	4	9
√			9	3.5	2.3	9.5	5.4	4.9	5.5	5	9	3.5	5.76	46	9	1
√	√		10.3	7.6	5.8	14.7	1.9	5.2	3.1	4.5	4.1	4.6	6.18	40	3	17
√		√	5.5	10	5.2	8	13.4	5.1	12.5	7.9	4.5	5.7	7.78	35	9	7
√	√		8.4	8.3	10.2	4.7	7.4	6.7	4.3	3.7	4.7	5	6.34	45	5	1
√		√	4.8	4.8	9.9	6	10.5	5.4	4.1	4.6	3.9	4.9	5.89	42	0	8	√
√	√	√	6.4	11.6	4.8	7	5.7	5.7	8.8	4	3	5.7	6.27	41	5	0
√	√		6.6	6.1	8.3	4.6	9.9	3.7	12.6	3.3	7.8	4.4	6.73	44	8	4
√		√	6	6.4	3.2	8.6	7.6	10	8	5.7	4.8	3.7	6.4	41	14	6	√
√			4.8	3.1	12.3	5.7	3.7	9.9	4.1	4.8	7.4	7.1	6.29	46	27	12	√
√	√		12.5	10.8	7.9	7	7.5	7.5	5.5	5.4	5.3	4.8	7.42	33	10	4
√	√		8	5.1	6.4	13.3	4.3	7.7	4.2	14.8	4	7.1	7.49	35	6	0
√	√		7.1	5.7	11.6	18	5.7	2.8	7.5	7.5	4.9	4.1	7.49	5	5	8
√		√	5.9	6.2	8.6	10.1	5.6	2.3	8.5	5.9	7.2	3.5	6.38	35	8	6
√		√	5.9	11.7	9.6	8.3	3.8	2.9	2.6	4	3.9	9.9	6.26	37	0	2
√	√		12.1	6	5.4	8.9	5.6	4.9	5.6	2.2	6	4.7	6.14	32	20	8
√		√	8.4	9	5.5	17.9	7.1	13.9	4.3	5.1	7.8	6.6	8.56	33	1	1	√
√		√	8.2	10.6	7.4	6.4	4.4	2.7	3	6.9	7	7.6	6.42	34	8	2
√	√	√	6.5	10.3	5.7	2.8	6.3	3.5	6	6.4	7.9	4.8	6.02	28	1	12
√	√		6.1	13.5	8.3	9.7	3.7	7.5	3.7	2.3	5.9	6.2	6.69	39	1	13
√	√		6.7	5.3	6.7	8	5.3	6.9	5.7	3	8.9	5.1	6.16	37	0	0
√		√	13.3	12.6	6	6.7	7.6	7.9	5.9	6.7	5	4.4	7.61	38	9	12
√	√		4.9	6.7	8	6.7	8.1	3.4	10.9	5.2	3.1	4.8	6.18	38	5	1	√
√		√	4	4.2	12	8.7	9	4.8	2.7	3.4	8.5	4.6	6.19	32	7	7
√	√		9	5.6	4.6	7.2	6.2	4	7.5	4.3	2.9	4.1	5.54	49	1	1	√
√		√	3.8	3.9	2.5	8.7	2.1	5.3	5.9	11.8	3.9	4.5	5.24	32	27	15
√	√	√	6.4	5.6	10.4	5.1	3.9	12.9	13.1	3.5	3.8	2.5	6.72	43	11	3
√			3.5	8.4	9.4	4.4	3.8	3.9	4.4	8.2	4.9	3.1	5.4	40	8	5
√	√		7.2	5	4.5	9.3	5.9	8.3	13.8	6.2	7	3.9	7.11	31	3	2
√	√		5.9	11.9	11	6	6.6	5.3	4.2	6.7	4.8	7.4	6.98	41	9	0
√		√	5	5.7	7.2	6	3.9	6.5	8.4	8.9	4.9	5.1	6.16	36	11	0
√	√		4.9	6	7.8	7.6	4	4	3.7	1.7	6.5	7.6	5.38	31	9	0	√
√		√	5.7	3.5	9.3	8.2	5.7	5.6	4.7	8.7	2.4	4.1	5.79	39	5	2
√			10.6	10.9	9.2	8	7.1	3.2	3.1	2.8	4.7	4.2	6.38	29	6	18
√	√		6.6	4.4	8	6.9	3.3	11.1	8.9	7.9	4.5	5.2	6.68	37	9	1
√	√	√	4.6	3.4	9.8	3.7	8.6	7.1	5.8	4.3	7.1	2.7	5.71	36	0	4
√			3.3	10	3	8	8.5	9.1	8.3	4.4	8.3	5.7	6.86	36	7	4	√
√		√	12.2	6.6	10.8	5.4	3.8	4.7	13.8	8.2	5.1	3.5	7.41	37	7	8
√		√	5.4	6	10.4	8.3	5.1	5.4	3.6	5.2	6.7	6.4	6.25	42	1	1
√	√		2	4.2	11	5.1	4.3	6.3	7	5.1	8.5	5	5.85	27	3	10	√
√	√		6.5	4.6	9	17	5.5	4.7	7.9	3.7	3.8	10.5	7.32	49	14	3
√	√	√	8	7.9	8.3	9	4	11	2.9	2.3	7.9	4	6.53	38	13	3
√	√		6.8	7.8	8.5	8.7	2.2	3.1	7.8	14.6	4.4	2.5	6.64	34	14	3
√		√	6.5	4.8	6.6	5.7	7.2	10.1	12	6.8	3.6	7.1	7.04	20	9	0
√	√		5.4	8.4	10	8.1	3.5	5.1	2.6	8.3	5	3.9	6.03	39	10	9
√	√		4.3	4.6	6.8	8.1	6	5.6	7.5	6.8	4	9	6.27	41	3	0	√
√		√	7.8	5.2	8.8	4.6	2.9	10.4	7.5	5.1	4.3	4.1	6.07	40	3	1
√		√	4.3	5.5	10.7	5.8	3.5	6.3	21	7.2	5.3	8.8	7.84	33	10	2	√
√	√		4.1	11	3	6.5	9.8	2.7	9.8	5.1	3.1	3.6	5.87	39	9	6	√
√	√		5.4	8.3	10.6	5.4	2.4	11.3	7.9	5.7	5.2	5.6	6.78	40	10	7
√		√	11.5	6.5	5.3	11.9	5.8	3.1	9.7	7.6	4.1	4.2	6.97	35	1	9
√			6.8	5.8	7	15.4	4.9	9.7	6.7	17.4	5.9	4.6	8.42	30	10	7
√	√		5.8	9.1	6.1	5.6	4.2	7.2	3.9	4.7	3	4.3	5.39	33	2	5
√		√	9.3	4.9	8.2	8	5.9	5.3	4.8	9.1	4.6	7.4	6.75	41	2	7
√	√		7.8	9.3	5.5	5.3	8.7	8.1	5.3	3.8	3.6	2.6	6	43	9	9
√	√		6.1	3.4	5	6.7	3	3.5	3.8	6.2	1.8	4.7	4.42	36	9	5
√		√	4.7	4	8.5	8.3	4	2.9	3.3	3.2	2.8	3.3	4.5	41	2	7	√
√	√		7	9.8	7.1	7.2	6	3.6	7.9	3.3	5.9	7.2	6.5	34	10	1
√		√	13	6.4	14.8	15	5.8	3.1	6.6	4.4	9.1	7	8.52	32	3	3
√		√	7.4	5.2	8.4	6.2	5.6	10.6	4.4	7.3	4.4	3.9	6.34	36	5	0
√	√	√	3.2	10.3	7.3	5.4	10	5.2	4.4	8.6	7.2	4.3	6.59	31	5	4
√	√		4.5	7.4	10.5	5.4	5	6.8	9.8	8.5	6.6	2.1	6.66	47	6	10
√		√	7.4	5.5	5.7	9.3	3.2	10.7	13.8	7.3	6.9	3.7	7.35	25	11	8
√	√		4.5	5.3	6.6	7.5	8.7	5.7	8.8	8	5	3.6	6.37	32	0	6
√			4.5	8.7	11.1	5.5	4.5	4.3	5.5	6.7	3.5	3.5	5.78	48	3	2
√		√	8.3	7.1	6.4	7.8	6.6	3.3	9.9	4.5	6.5	6.3	6.67	32	9	6
√		√	8.9	5.6	8	7.3	9.9	8.3	8.4	6	5.9	4.1	7.24	43	6	11	√
√	√		7	6.6	8.5	8.6	5.1	3.6	6.6	3.3	6.2	5.3	6.08	40	11	0
√			6.6	7.5	8.9	8.4	3.3	6.4	6.4	6.7	6.9	10.3	7.14	36	5	3
√			14.3	6.9	11.4	5.4	3.7	7.5	8.7	6.6	9.2	3.8	7.75	34	4	12
√		√	8.7	4.4	7.8	18.1	6.7	4.6	2	4.7	3.6	4	6.46	39	17	12
√	√		8.7	5.5	8.8	6.5	7	4.2	12.2	4.2	7	4.4	6.85	40	14	12
√		√	14.6	6	5.8	6.2	2.7	11.8	5.2	6.6	3	4.6	6.65	41	13	3
√			7.4	11.7	4.6	4.5	4.4	3.2	3.6	14.4	10.2	3	6.7	46	14	3
√	√		12.3	9.1	7.1	5.6	7.6	6.7	4.7	4.9	5	8.4	7.14	46	10	11
√	√		6	10.4	5.4	9.2	5.4	3.5	8.6	6.2	3.6	5.4	6.37	39	13	14
√		√	9	3.9	13.7	6.7	7.7	3.5	8.1	4.3	2.4	3.9	6.32	39	27	13
√			7	6.9	8	6.7	6	7	3.2	4.2	5.7	2.6	5.73	38	1	3
√		√	6.9	10.6	8.1	8.6	7.3	12.9	4	6.1	7.1	8.2	7.98	30	7	14
√	√		4	5.5	2.3	56.1	3	5.1	4.2	2.5	5.1	5.1	9.29	40	5	0	√
√			8.8	6.6	4.9	5.7	7.3	10.4	4.2	6.4	6.7	11.2	7.22	38	2	1
√		√	8.9	5.6	6.5	16.9	3.9	5.4	4.9	6.4	5.2	7.7	7.14	36	3	2
√	√	√	9.8	2.3	9.8	4.8	4.5	5.9	6.5	3.3	5	4.5	5.64	37	8	3
√	√		6.9	7.7	10.5	5.2	8.5	8.4	5.5	4.1	4.3	6.2	6.73	41	19	1
√		√	5.2	7.9	10.7	5.8	4.1	10.7	10.7	6.9	8.4	5.9	7.63	34	0	9
√			13.9	4.7	7.1	4.7	3.7	8.4	7.2	3.2	8.1	4.6	6.56	36	0	8
√	√		6.7	8.7	8.8	8.4	7.4	5.6	9.7	4.4	7.1	8.3	7.51	44	8	13
√		√	6.8	5.7	11.8	5.1	5.2	3.6	10.5	5.3	4.1	4.8	6.29	42	14	0	√
√	√		12.8	9.5	9.6	6	10.4	3.6	9.3	4.5	3.1	3.5	7.23	32	3	7
√	√		3.3	8.6	8.1	55.5	6.3	4.5	3.6	3.6	9.6	7.8	11.09	40	8	3
√		√	8.1	12.3	9.8	18.9	7.9	4.4	6	3	7.6	6.5	8.45	38	15	16
√	√		4.7	9.8	5.2	9.8	2.6	8.8	5	5.9	4.4	4.5	6.07	45	15	10	√
√		√	5.2	4.7	7.8	5.1	1.1	2.8	5.5	4.6	4.9	4.9	4.66	37	7	21
√		√	8.1	7.6	7.1	7.1	2	3.7	8	9.9	7.4	3	6.39	36	18	3
√	√		12.9	4	7.4	5.5	9.7	3.5	7.8	7.7	10.3	5.5	7.43	39	6	11
√			4.4	6	8.8	6.7	4.9	13.4	5.7	6.3	7.5	3.4	6.71	35	9	9
√	√		9.2	12.4	4.6	9.1	8.2	5.2	4.3	1.4	4.9	3.1	6.24	19	11	1
√	√	√	15.3	4	5.6	8.2	6.8	8.2	5.4	3.6	8.4	5.5	7.1	38	9	2
√		√	9.8	2.7	8.2	7.2	6.1	5.9	8.5	2.6	2.3	4.3	5.76	39	0	6
√	√		3.8	7.2	8.3	6.6	4	4.1	19.6	5.9	9.5	2.9	7.19	24	13	1	√
√		√	8	6.1	4.9	8	6.8	6.2	5	5.1	5.2	3.7	5.9	42	0	7
√	√	√	15.7	5.1	8.1	5.8	4.7	4.1	4.7	6.5	4.9	6	6.56	34	6	11
√			4.7	6.3	9.6	15.5	4.4	2.2	8.2	11.1	3	10.3	7.53	39	4	0
√		√	7.3	4.7	6	4.9	3.8	13.6	9.4	2.2	9.6	7.4	6.89	39	4	0
√	√		6.2	9.7	8.6	7.1	9.8	6.1	4.2	11.3	2.9	4.4	7.03	38	11	0
√		√	7.6	5.5	11.8	4.6	6.4	10.8	3.4	5.6	5.6	4.8	6.61	43	1	0	√
√	√	√	11.9	8.3	4.5	4.6	7	5.3	4.9	7.3	5.5	4.7	6.4	31	13	7
√		√	5.8	4.3	9.9	6.2	5.3	3.5	10.3	2.4	4.2	3.7	5.56	43	5	12
√	√		6.5	5.9	7.2	17.5	8.4	4	6.3	5.3	3.6	4.7	6.94	35	9	3
√	√		6.5	11.4	6.2	8.7	6.8	3.2	6	15.6	5.9	8.1	7.84	38	3	17
√		√	6.6	4	8	8.9	10.7	3.8	4.2	5.4	4.7	4.2	6.05	43	1	8	√
