# Supplementary material for: Distinct phenotypic signatures between anejaculation and premature ejaculation: evidence from a large clinical cohort
Source: Front Reprod Health. 2025 Oct 29;7:1711365. doi: 10.3389/frph.2025.1711365 (PMC12605219; doi:10.3389/frph.2025.1711365)
Supplement: Supplementary file 1 [file Datasheet1.zip › Data and tables/Table1.xlsx]

## Sheet: Table1
VPT site	AE (mean ± SD)	PE (mean ± SD)	p (FDR)
Glans 12 o’clock	7.80 ± 3.13	7.15 ± 2.99	0.004
Glans 3 o’clock	7.79 ± 3.55	7.20 ± 2.54	0.079
Glans 6 o’clock	9.23 ± 5.47	7.81 ± 2.51	0.004
Glans 9 o’clock	8.64 ± 5.22	8.44 ± 6.44	0.032
Root 12 o’clock	6.16 ± 2.07	5.79 ± 2.36	0.018
Root 3 o’clock	6.85 ± 3.74	6.07 ± 2.69	0.004
Root 6 o’clock	8.33 ± 6.20	6.68 ± 3.17	0.004
Root 9 o’clock	6.14 ± 3.19	6.15 ± 2.94	0.529
Left index finger	5.41 ± 1.64	5.38 ± 1.96	0.534
Right index finger	4.86 ± 1.12	5.29 ± 1.99	0.529
Average VPT	7.12 ± 1.75	6.60 ± 1.26	<0.001

## Sheet: Notes
Note
MANOVA (10-site VPT profile): Wilks’ λ = 0.907, F(10, 531) = 5.444, p < 0.001; Pillai’s trace consistent.
