# Supplementary material for: Distinct phenotypic signatures between anejaculation and premature ejaculation: evidence from a large clinical cohort
Source: Front Reprod Health. 2025 Oct 29;7:1711365. doi: 10.3389/frph.2025.1711365 (PMC12605219; doi:10.3389/frph.2025.1711365)
Supplement: Supplementary file 1 [file Datasheet1.zip › Data and tables/Table2.xlsx]

## Sheet: Table2
MRI category	AE n	AE %	PE n	PE %
No abnormality	114	45.8	82	28
Lumbar only	92	36.9	91	31.1
Cervical only	7	2.8	98	33.4
Cervical+Lumbar	36	14.5	22	7.5

## Sheet: Stats
Comparison	χ²	df	p value
Overall (4×2)	84.46	3	3.39×10⁻¹⁸
No abnormality (AE vs PE)	18.47	1	1.73×10⁻⁵
Lumbar only (AE vs PE)	2.09	1	0.149
Cervical only (AE vs PE)	80.88	1	2.40×10⁻¹⁹
Cervical+Lumbar (AE vs PE)	6.8	1	0.0091
