# Supplementary material for: Distinct phenotypic signatures between anejaculation and premature ejaculation: evidence from a large clinical cohort
Source: Front Reprod Health. 2025 Oct 29;7:1711365. doi: 10.3389/frph.2025.1711365 (PMC12605219; doi:10.3389/frph.2025.1711365)
Supplement: Supplementary file 1 [file Datasheet1.zip › Data and tables/Table3.xlsx]

## Sheet: Table3
Status	AE n	AE %	PE n	PE %
Positive	118	47.4	59	20.1
Negative	131	52.6	234	79.9

## Sheet: Stats
Test	χ²	df	p value
Overall (2×2)	45.46	1	1.56×10⁻¹¹
