# Supplementary material for: Distinct phenotypic signatures between anejaculation and premature ejaculation: evidence from a large clinical cohort
Source: Front Reprod Health. 2025 Oct 29;7:1711365. doi: 10.3389/frph.2025.1711365 (PMC12605219; doi:10.3389/frph.2025.1711365)
Supplement: Supplementary file 1 [file Datasheet1.zip › Data and tables/Table4.xlsx]

## Sheet: Sheet1
Scale	AE (mean ± SD)	PE (mean ± SD)	p value
SDI-2 (Sexual Desire Score)	36.64 ± 7.14	37.03 ± 6.58	0.633
PHQ-9 (Depression Score)	8.31 ± 5.96	7.15 ± 5.65	0.024
GAD-7 (Anxiety Score)	5.56 ± 4.81	5.25 ± 4.78	0.440
